# Supplementary material for: A Novel Three-Point Localization Method for Bladder Volume Estimation
Source: Sensors (Basel). 2024 Mar 18;24(6):1932. doi: 10.3390/s24061932 (PMC10975550; doi:10.3390/s24061932)
Supplement: Supplementary file 1 [file sensors-24-01932-s001.zip]

Archive with 1 entries (1 files):
- sensors-2765245-supplementary.pdf
